# Supplementary material for: Association of Insomnia and Obstructive Sleep Apnea with Worse Oral Mucositis and Quality of Life in Head and Neck Cancer Patients Undergoing Radiation Therapy
Source: Cancers (Basel). 2024 Mar 29;16(7):1335. doi: 10.3390/cancers16071335 (PMC11011024; doi:10.3390/cancers16071335)
Supplement: Supplementary file 1 [file cancers-16-01335-s001.zip]

Archive with 1 entries (1 files):
- cancers-2916194-supplementary.pdf
